# Supplementary material for: Melting of AuPd Nanoparticles Revisited: Geometry and Size Effects
Source: Materials (Basel). 2025 Feb 27;18(5):1054. doi: 10.3390/ma18051054 (PMC11901176; doi:10.3390/ma18051054)
Supplement: Supplementary file 1 [file materials-18-01054-s001.zip]

Archive with 1 entries (1 files):
- materials-3482468-supplementary.in
