# Supplementary material for: Melting of AuPd Nanoparticles Revisited: Geometry and Size Effects
Source: Materials (Basel). 2025 Feb 27;18(5):1054. doi: 10.3390/ma18051054 (PMC11901176; doi:10.3390/ma18051054)
Supplement: Supplementary file 1 [file materials-18-01054-s001.zip › materials-3482468-supplementary.in]

# AuPd nanoparticle, heating
#1 general
units		metal
dimension	3
atom_style      atomic
neighbor        0.3 bin

#2 structure
boundary	p p p
read_data	CO2057.lammps
mass        1 196.967
mass		2 106.42


#3 variables
# Variables que controlan extension de simulacion
variable        tstep equal 0.001
variable nramp equal 2000
variable nequil equal 1000
variable nstat equal 1000
variable ntherm equal v_nequil/10
variable ndump equal v_nstat/20
# temperatura de melting
variable   tempm equal 800
variable 	natoms equal "count(all)"
variable	temp0 equal 1.0
variable    	temp1 equal 400
variable tempa equal v_tempm-25
variable    tempb equal v_tempm+25
variable    	temp2 equal 1200
variable n1 equal (v_tempa-v_temp1)/25
variable n2 equal (v_tempb-v_tempa)/5
variable n3 equal (v_temp2-v_tempb)/25
variable	pressure equal 0.0


#4 potentials
pair_style    eam/fs 
pair_coeff    * * AuPd.fs Au Pd

#5 optimize at 0 K
#dump           1 all custom 1 dump.minimization id type x y z
#fix		1 all box/relax x 0.0 y 0.0
#min_style	cg
#minimize	0.0 1.0e-8 1000000 1000000
#undump		1
#unfix		1

#6 optimize at T
compute		peratom all pe/atom
reset_timestep	0
timestep	${tstep}
#Se generan velocidades aleatorias
velocity	all create ${temp0} 12345 mom yes rot yes
#Se realiza NVT
fix             1 all nvt temp ${temp0} ${temp0} 0.1
dump            1 all custom ${ndump} dump.${temp0} id type x y z c_peratom fx fy fz
dump_modify   	1 element Au Pd
thermo		${ntherm}
thermo_style	custom step temp pe 
#neigh_modify    once yes
run		${nequil}
unfix		1
undump      1
#7 calentamiento
reset_timestep	0
#Se generan velocidades aleatorias a T inicial
velocity	all create ${temp1} 12346 mom yes rot yes
variable	TEMPE equal "1.0*temp"
variable	PEA equal "pe/v_natoms"
#thermo_style	custom step pe temp PEA
fix		5 all print 1000 "${TEMPE} ${PEA}" file TEMPvsPEA.dat screen no
fix		6 all ave/time 100 1000 400000 v_TEMPE v_PEA file ave.dat
#Comienza ciclo de calentamiento
print	  	"Heating starts, low temperature"
label		loop
variable	a loop ${n1}
variable	newtemp1 equal (v_a-1)*25+v_temp1
variable	newtemp2 equal v_newtemp1+25
#Rampa de T
print	  	"Temperature ramp starts"
fix             1 all nvt temp ${newtemp1} ${newtemp2} 0.1
run		${nramp}
unfix		1
#Equilibrio a nueva T
print	  	"Equilibration starts"
fix		2 all nvt temp ${newtemp2} ${newtemp2} 0.1
run 		${nequil}
unfix		2
#Se colecta estadistica
print	  	"Stats collecting starts"
fix		3 all nvt temp ${newtemp2} ${newtemp2} 0.1
dump            3 all custom ${ndump} dump.${newtemp2} id type x y z c_peratom fx fy fz
dump_modify   	3 element Au Pd
run		${nstat}
unfix		3
undump		3
#if "${newtemp2} > ${tempa}" then "jump SELF break"
next a
jump SELF loop
#label break
print	  	"Heating continues, close to melting"
label		loop2
variable	b loop ${n2}
variable	newtemp1 equal (v_b-1)*5+v_tempa
variable	newtemp2 equal v_newtemp1+5
#Rampa de T
print	  	"Temperature ramp starts"
fix             1 all nvt temp ${newtemp1} ${newtemp2} 0.1
run		${nramp}
unfix		1
#Equilibrio a nueva T
print	  	"Equilibration starts"
fix		2 all nvt temp ${newtemp2} ${newtemp2} 0.1
run 		${nequil}
unfix		2
#Se colecta estadistica
print	  	"Stats collecting starts"
fix		3 all nvt temp ${newtemp2} ${newtemp2} 0.1
dump            3 all custom ${ndump} dump2.${newtemp2} id type x y z c_peratom fx fy fz
dump_modify   	3 element Au Pd
#neigh_modify    once yes
run		${nstat}
unfix		3
undump		3
#if "${newtemp2} > ${tempb}" then "jump SELF break2"
next b
jump SELF loop2
#label break2
print	  	"Heating starts, high temperature"
label		loop3
variable	c loop ${n3}
variable	newtemp1 equal (v_c-1)*25+v_tempb
variable	newtemp2 equal v_newtemp1+25
#Rampa de T
print	  	"Temperature ramp starts"
fix             1 all nvt temp ${newtemp1} ${newtemp2} 0.1
run		${nramp}
unfix		1
#Equilibrio a nueva T
print	  	"Equilibration starts"
fix		2 all nvt temp ${newtemp2} ${newtemp2} 0.1
run 		${nequil}
unfix		2
#Se colecta estadistica
print	  	"Stats collecting starts"
fix		3 all nvt temp ${newtemp2} ${newtemp2} 0.1
dump            3 all custom ${ndump} dump3.${newtemp2} id type x y z c_peratom fx fy fz
dump_modify   	3 element Au Pd
#neigh_modify    once yes
run		${nstat}
unfix		3
undump		3
#if "${newtemp2} > ${temp2}" then "jump SELF break3"
next c
jump SELF loop3
#label break3
unfix		5
unfix 		6
print "ALL DONE"
